# Supplementary material for: A birefringent spectral demultiplexer enables fast hyper-spectral imaging of protoporphyrin IX during neurosurgery
Source: Commun Biol. 2023 Mar 30;6:341. doi: 10.1038/s42003-023-04701-9 (PMC10060426; doi:10.1038/s42003-023-04701-9)
Supplement: Supplementary file 3 — Supplementary Data 1 [file 42003_2023_4701_MOESM3_ESM.xlsx]

## Sheet: Sheet1
Polarization 1			Polarization 2
wvl	val		wvl	val
425	0		410	0
438	0		438	0
448	0		439	0
454	0		463	0
469	0		469	0
472	0		480	0
484	0		484	0
501	0		489	0
509	0		501	0
521	0		508	0
529	0		521	0
545	0		528	0
548	0		544	0
566	0		549	0
573	0		564	0
575	0		574	0
592	0		591	0
600	0		599	0
602	0		601	0
622	0.5374		617	0
634	1		621	0.5267
654	0.2637		633	1
660	0.1209		639	0.2279
665	0.1079		658	0.0926
674	0.0634		662	0.0925
699	0.2484		690	0.0845
710	0.1089		697	0.2483
738	0		724	0
754	0		738	0.019
785	0		757	0
792	0		768	0
807	0		785	0
