# Supplementary material for: A birefringent spectral demultiplexer enables fast hyper-spectral imaging of protoporphyrin IX during neurosurgery
Source: Commun Biol. 2023 Mar 30;6:341. doi: 10.1038/s42003-023-04701-9 (PMC10060426; doi:10.1038/s42003-023-04701-9)
Supplement: Supplementary file 4 — Supplementary Data 2 [file 42003_2023_4701_MOESM4_ESM.xlsx]

## Sheet: Sheet1
Polarization 1
PpIX concentration		IRIS 6FPS		IRIS 4FPS		IRIS 1FPS		LCTF
Conc	Log2(conc)	Conc	Log2(conc)	Conc	Log2(conc)	Conc	Log2(conc)	Conc	Log2(conc)
0.025	-5.32193	0.0162179	-5.94627	0.019058	-5.71346	0.0271007	-5.20553	0.00850494	-6.87748
0.05	-4.32193	0.0399772	-4.64468	0.0414705	-4.59177	0.0490915	-4.34838	0.0228936	-5.44891
0.1	-3.32193	0.0869912	-3.52299	0.0936117	-3.41717	0.0956945	-3.38542	0.0820335	-3.60764
0.2	-2.32193	0.212765	-2.23267	0.212866	-2.23198	0.436803	-1.19494	0.177202	-2.49653
0.4	-1.32193	0.436803	-1.19494	0.433611	-1.20553	0.779723	-0.358966	0.388434	-1.36426
0.8	-0.321928	0.774025	-0.369548	0.768368	-0.38013	1.41243	0.498176	0.751645	-0.411876
1.6	0.678072	1.39186	0.477012	1.39188	0.477036	2.4664	1.30241	1.42283	0.508758
3.2	1.67807	2.43049	1.28124	2.4664	1.30241	4.12144	2.04315	2.44838	1.29183
6.4	2.67807	4.06142	2.02199	4.15178	2.05373	0.216012	-2.21082	3.82996	1.93733
Polarization 2
PpIX concentration		IRIS 6FPS		IRIS 4FPS		IRIS 1FPS		LCTF
Conc	Log2(conc)	Conc	Log2(conc)	Conc	Log2(conc)	Conc	Log2(conc)	Conc	Log2(conc)
0.025	-5.32193	0.0262651	-5.25071	0.0258364	-5.27445	0.0256247	-5.28632	0.00830138	-6.91243
0.05	-4.32193	0.0415986	-4.58732	0.04198	-4.57415	0.041636	-4.58602	0.0226497	-5.46436
0.1	-3.32193	0.0887163	-3.49466	0.0887546	-3.49403	0.0880273	-3.5059	0.081075	-3.6246
0.2	-2.32193	0.207117	-2.27148	0.207022	-2.27215	0.208828	-2.25961	0.175693	-2.50887
0.4	-1.32193	0.42368	-1.23895	0.423713	-1.23884	0.423683	-1.23894	0.387051	-1.36941
0.8	-0.321928	0.772899	-0.371649	0.772511	-0.372373	0.766181	-0.384243	0.747502	-0.419851
1.6	0.678072	1.3969	0.482226	1.40844	0.494096	1.42007	0.505965	1.4318	0.517835
3.2	1.67807	2.48473	1.31309	2.46437	1.30122	2.46464	1.30138	2.44418	1.28935
6.4	2.67807	4.10426	2.03712	4.10917	2.03885	4.07063	2.02525	3.84282	1.94217
